# Supplementary material for: Revealing 3D structure of gluten in wheat dough by optical clearing imaging
Source: Nat Commun. 2021 Mar 17;12:1708. doi: 10.1038/s41467-021-22019-0 (PMC7969737; doi:10.1038/s41467-021-22019-0)
Supplement: Supplementary file 4 — Source Data [file 41467_2021_22019_MOESM4_ESM.xlsx]

## Sheet: Fig.1i
Opacity curves in the fixation process and clearing process using water, ClearSee, or SoROCS
	Duration	Opacity
		N=1	N=2	N=3
Untreated	-1.5 h	3.56932	3.52956	3.52067
Fixed with PFA	0 h	5.52703	5.5793	5.63679
Water	6 h	6.03693	6.09365	5.71063
	12 h	5.84378	5.71689	5.59077
	24 h	6.05945	5.82868	5.75554
	48 h	5.94935	5.7902	5.85823
	72 h	5.96201	5.98081	5.7352
ClearSee	6 h	2.18442	2.19033	2.28468
	12 h	1.59881	1.6363	1.59876
	24 h	1.64525	1.64998	1.67056
	48 h	1.6117	1.58873	1.6074
	72 h	1.56707	1.62032	1.64695
SoROCS	6 h	1.43194	1.41633	1.41287
	12 h	1.26161	1.2584	1.24529
	24 h	1.28217	1.27486	1.27292
	48 h	1.27959	1.27969	1.28087
	72 h	1.28777	1.27292	1.26315

## Sheet: Fig.1m
Plot profile for the noodle treated with water
Distance	Gray level
0	37696.1
0.0367	20164
0.0733	12021.6
0.11	11181.9
0.1466	10836
0.1833	10561.3
0.2199	10536.9
0.2566	10800.7
0.2932	10989.9
0.3299	10800.7
0.3665	10920
0.4032	10828.6
0.4398	10876.7
0.4765	10447.7
0.5132	10441.6
0.5498	10390.7
0.5865	10349.8
0.6231	10479.3
0.6598	10545.9
0.6964	10528.9
0.7331	10477.6
0.7697	10498.3
0.8064	10581
0.843	10575.5
0.8797	11008.8
0.9164	12256.8
0.953	16051.7
0.9897	28353.8
1.0263	41052.6
1.063	32559.9
1.0996	16150.5
1.1363	12157.6
1.1729	11033
1.2096	10903.7
1.2462	10635
1.2829	10620.7
1.3195	10536
1.3562	10389.7
1.3929	10235.6
1.4295	10155.9
1.4662	10226.1
1.5028	10043.5
1.5395	10036
1.5761	10064.2
1.6128	10063.2
1.6494	9987.03
1.6861	10078.6
1.7227	10413
1.7594	10530
1.796	10143
1.8327	9950.06
1.8694	10259.2
1.906	10704.8
1.9427	11041.1
1.9793	11997
2.016	14529.9
2.0526	21726.2
2.0893	35882.6
2.1259	34358.9
2.1626	18060.4
2.1992	11858.8
2.2359	10975.2
2.2725	10458.6
2.3092	10214.5
2.3459	10267.4
2.3825	9996.91
2.4192	10017.8
2.4558	10142.6
2.4925	10162.1
2.5291	10031.8
2.5658	10040.5
2.6024	10049
2.6391	10075.7
2.6757	9985.79
2.7124	10168.4
2.749	10026.9
2.7857	10022.1
2.8224	9859.63
2.859	9955.13
2.8957	10031.5
2.9323	10268.2
2.969	10445
3.0056	11349.2
3.0423	13103.6
3.0789	17611.9
3.1156	29792
3.1522	43522.7
3.1889	34446.3
3.2256	17409.3
3.2622	11686.3
3.2989	10232
3.3355	9973.59
3.3722	9866.91
3.4088	10378.2
3.4455	10745.5
3.4821	12108.5
3.5188	16177.8
3.5554	24976.2
3.5921	36183.1
3.6287	43310.4
3.6654	46797.7
3.7021	48234.6
3.7387	49124.8
3.7754	49578.1
3.812	49813.4
3.8487	50106.1
3.8853	50149.7
3.922	50273.8
3.9586	50197.5
3.9953	49955.9
4.0319	50125.4
4.0686	50077.4
4.1052	50108.5
4.1419	50113.4
4.1786	50163.9
4.2152	50187.5
4.2519	50124
4.2885	50218
4.3252	50182.1
4.3618	50201.8
4.3985	50134.1
4.4351	50188.8
4.4718	49966.7
4.5084	50004.4
4.5451	50080.1
4.5818	49931.7
4.6184	50011.7
4.6551	49938.1
4.6917	49794
4.7284	49703.2
4.765	49716.5
4.8017	49870.7
4.8383	49761.3
4.875	49685.2
4.9116	49620
4.9483	49726.4
4.9849	49765
5.0216	49791.9
5.0583	49711.3
5.0949	49664.7
5.1316	49611.5
5.1682	49468.5
5.2049	49495.7
5.2415	49580.3
5.2782	49666.5
5.3148	49628.5
5.3515	49518.5
5.3881	49502.9
5.4248	49563.3
5.4614	49583
5.4981	49721
5.5348	49489.1
5.5714	49530.5
5.6081	49620
5.6447	49627.2
5.6814	49719.9
5.718	49653.9
5.7547	49749.8
5.7913	49597.6
5.828	49527
5.8646	49511.5
5.9013	49578.3
5.9379	49589.6
5.9746	49623.1
6.0113	49512.1
6.0479	49533.5
6.0846	49565.9
6.1212	49553
6.1579	49437.7
6.1945	49476.8
6.2312	49484.7
6.2678	49419.9
6.3045	49401.2
6.3411	49554.9
6.3778	49446.9
6.4144	49361.2
6.4511	49497.5
6.4878	49513.7
6.5244	49579.6
6.5611	49634.8
6.5977	49580.1
6.6344	49712.3
6.671	49577.8
6.7077	49461.9
6.7443	49420.7
6.781	49533.7
6.8176	49421.9
6.8543	49349
6.891	49576.3
6.9276	49583
6.9643	49608.2
7.0009	49625
7.0376	49682.9
7.0742	49714.7
7.1109	49695.3
7.1475	49566.1
7.1842	49546.9
7.2208	49657.1
7.2575	49488.6
7.2941	49426.4
7.3308	49552
7.3675	49816
7.4041	49612.2
7.4408	49657.2
7.4774	49577.6
7.5141	49513.3
7.5507	49576.7
7.5874	49706.3
7.624	49600.7
7.6607	49462.8
7.6973	49573.8
7.734	49711.1
7.7706	49603.8
7.8073	49623.3
7.844	49567.6
7.8806	49460.7
7.9173	49350.2
7.9539	49231.6
7.9906	49328.9
8.0272	49334
8.0639	49207.1
8.1005	49204.9
8.1372	49229.2
8.1738	49246.9
8.2105	49173.5
8.2472	49222.2
8.2838	49248.9
8.3205	49187.7
8.3571	49199.8
8.3938	49112.8
8.4304	49237
8.4671	49230.6
8.5037	49381.8
8.5404	49505.9
8.577	49445.3
8.6137	49324.6
8.6503	49409.8
8.687	49328.4
8.7237	49474.9
8.7603	49387.5
8.797	49432.8
8.8336	49445.1
8.8703	49505.9
8.9069	49646.4
8.9436	49517.8
8.9802	49419.9
9.0169	49510.8
9.0535	49523.3
9.0902	49649.6
9.1268	49702.3
9.1635	49604.3
9.2002	49679.7
9.2368	49670.4
9.2735	49680
9.3101	49684
9.3468	49722.2
9.3834	49724.7
9.4201	49757.5
9.4567	49670.9
9.4934	49650.5
9.53	49746.6
9.5667	49871.1
9.6033	49826.4
9.64	49836.6
9.6767	49880.1
9.7133	49750.8
9.75	49865.1
9.7866	49951.3
9.8233	49975.1
9.8599	50042.4
9.8966	49901.1
9.9332	49968.1
9.9699	50028.3
10.0065	50028.8
10.0432	50019.6
10.0798	50020.9
10.1165	50069.1
10.1532	50145.1
10.1898	50162.9
10.2265	50076.1
10.2631	50042.2
10.2998	50108.2
10.3364	50108.4
10.3731	50044.7
10.4097	50147.9
10.4464	50170.4
10.483	50047.1
10.5197	49887.3
10.5564	49648.2
10.593	49283.8
10.6297	48571.9
10.6663	47028.8
10.703	43845.7
10.7396	36949.5
10.7763	26578.8
10.8129	17547.2
10.8496	12978.7
10.8862	11145.2
10.9229	10645.6
10.9595	10564.7
10.9962	10306.6
11.0329	10088.6
11.0695	9952.56
11.1062	10167.7
11.1428	9985.48
11.1795	10028.2
11.2161	10187.9
11.2528	10046.5
11.2894	9994.79
11.3261	10190.5
11.3627	10471.5
11.3994	10512.5
11.436	10901.4
11.4727	12912.6
11.5094	18943.5
11.546	33750.5
11.5827	42708.2
11.6193	30803.2
11.656	18003
11.6926	12798.4
11.7293	11140.3
11.7659	10557.2
11.8026	10244.8
11.8392	10252.7
11.8759	10259.2
11.9125	10203
11.9492	10283.8
11.9859	10212.5
12.0225	10274
12.0592	10283.8
12.0958	10176.6
12.1325	10202.7
12.1691	10099.1
12.2058	10249.3
12.2424	10420.5
12.2791	10394.3
12.3157	10305.8
12.3524	10477.2
12.3891	10471.7
12.4257	10474.8
12.4624	10480.8
12.499	12019.5
12.5357	16605
12.5723	30198.1
12.609	36579.3
12.6456	25939.8
12.6823	15994.2
12.7189	12382.6
12.7556	11323.4
12.7922	10991.2
12.8289	10996.1
12.8656	10875
12.9022	10529
12.9389	10383.9
12.9755	10924.5
13.0122	10928.8
13.0488	10506.1
13.0855	10525.8
13.1221	10843
13.1588	10814.1
13.1954	10715.7
13.2321	10633
13.2687	10573.5
13.3054	10581.4
13.3421	10858.9
13.3787	10691.4
13.4154	10680.3
13.452	10829
13.4887	10785.9
13.5253	11130.9
13.562	12214.4
13.5986	17584.9
13.6353	30407.3
13.6719	35940
13.7086	26516.7
13.7452	17540.6
13.7819	12919.5
13.8186	11487.1
13.8552	11184.5
13.8919	11067.9
13.9285	10889.4
13.9652	10859.6
14.0018	10952.3
14.0385	10762.4
14.0751	10770.9
14.1118	10855.3
14.1484	11014.4
14.1851	10944.2
14.2218	10720.8
14.2584	10861.2
14.2951	11212.6
14.3317	11094.4
14.3684	10913.4
14.405	10788.6
14.4417	10768
14.4783	10746.3
14.515	10706.7
14.5516	10909
14.5883	11387
14.6249	13695.7
14.6616	20676.9
14.6983	32877.1
14.7349	37020.8

## Sheet: Fig.1n
Plot profile for the noodle treated with ClearSee
Distance	Gray level
0	36208.4
0.0367	26672
0.0733	16175.4
0.11	12333.8
0.1466	11652.4
0.1833	11424.3
0.2199	11228.8
0.2566	11134.8
0.2932	11178.9
0.3299	11248.1
0.3665	11264.9
0.4032	11200.9
0.4398	11003.4
0.4765	10872.3
0.5132	10937.3
0.5498	11039.6
0.5865	11128.3
0.6231	11163.1
0.6598	11140.1
0.6964	11109.5
0.7331	11120.1
0.7697	11132.5
0.8064	11057.3
0.843	11203.6
0.8797	11990.6
0.9164	13937.5
0.953	18593.2
0.9897	27677.3
1.0263	37924.8
1.063	39037.7
1.0996	27949.7
1.1363	16650.4
1.1729	12370.2
1.2096	11412
1.2462	11065.1
1.2829	11017.5
1.3195	11222.9
1.3562	11476
1.3929	11436.6
1.4295	11178.7
1.4662	11138.2
1.5028	11320.3
1.5395	11378.5
1.5761	11393.2
1.6128	11337.6
1.6494	11172.4
1.6861	11195.6
1.7227	11308.2
1.7594	11328.9
1.796	11280.7
1.8327	11238
1.8694	11204.7
1.906	11344.6
1.9427	11921.4
1.9793	13376.3
2.016	16559
2.0526	23407
2.0893	32784.5
2.1259	34122.1
2.1626	23453.3
2.1992	14362
2.2359	11849.2
2.2725	11315.9
2.3092	11267.8
2.3459	11310.4
2.3825	11470.7
2.4192	11526.4
2.4558	11698.4
2.4925	11669.2
2.5291	11450.7
2.5658	11351.6
2.6024	11510.8
2.6391	11974.3
2.6757	12705.6
2.7124	13803.6
2.749	15054.1
2.7857	16134.3
2.8224	17109.8
2.859	17983.6
2.8957	18671.2
2.9323	19404.4
2.969	20223
3.0056	20966.5
3.0423	21867.5
3.0789	22476.1
3.1156	22574.5
3.1522	22402.9
3.1889	22045.7
3.2256	21413
3.2622	20781.5
3.2989	20265.3
3.3355	19756
3.3722	19365.9
3.4088	19038.7
3.4455	18705.9
3.4821	18419.6
3.5188	18437.1
3.5554	18553.1
3.5921	18599.9
3.6287	18665.2
3.6654	18721.7
3.7021	18804.7
3.7387	18920.3
3.7754	19084.6
3.812	19157
3.8487	19099.9
3.8853	19364.3
3.922	19764.3
3.9586	20074
3.9953	20405.4
4.0319	20839.7
4.0686	21212.8
4.1052	21610.2
4.1419	22185.6
4.1786	22385
4.2152	22186.6
4.2519	22192.3
4.2885	22198.9
4.3252	21847.9
4.3618	21285.9
4.3985	20848.5
4.4351	20356.8
4.4718	20119.1
4.5084	20046
4.5451	19850.7
4.5818	19718.1
4.6184	19599.2
4.6551	19544.8
4.6917	19429.9
4.7284	19343.6
4.765	19429.7
4.8017	19473.1
4.8383	19590.4
4.875	19652.2
4.9116	19750.9
4.9483	19955.1
4.9849	20266.4
5.0216	20766.4
5.0583	21224.5
5.0949	21557.8
5.1316	22093.5
5.1682	22608.5
5.2049	22952.1
5.2415	23044.3
5.2782	22925.6
5.3148	22656.7
5.3515	22350.4
5.3881	21889.4
5.4248	21263.5
5.4614	20897.7
5.4981	20640.7
5.5348	20336.5
5.5714	20134.8
5.6081	19859.6
5.6447	19490
5.6814	19383.6
5.718	19363.6
5.7547	19392.7
5.7913	19316.8
5.828	19269.7
5.8646	19369.5
5.9013	19414.3
5.9379	19534.2
5.9746	19742.7
6.0113	19867.4
6.0479	20049.2
6.0846	20349.3
6.1212	20899.4
6.1579	21404.3
6.1945	21834.8
6.2312	22284.8
6.2678	22717.4
6.3045	22951.4
6.3411	22978.1
6.3778	22905.3
6.4144	22617.5
6.4511	22066.2
6.4878	21671.1
6.5244	21243.1
6.5611	20784.7
6.5977	20471.3
6.6344	20159.7
6.671	19953.6
6.7077	19722.3
6.7443	19698.4
6.781	19694.8
6.8176	19682.7
6.8543	19511.6
6.891	19455.4
6.9276	19470.7
6.9643	19642.5
7.0009	19836.8
7.0376	20172.4
7.0742	20244.9
7.1109	20257.1
7.1475	20527.9
7.1842	20870.3
7.2208	21372.3
7.2575	21850.6
7.2941	22099.7
7.3308	22207.7
7.3675	22251.4
7.4041	22273.3
7.4408	22030.2
7.4774	21483.1
7.5141	21064.2
7.5507	20804.7
7.5874	20539.2
7.624	20351.6
7.6607	20084.7
7.6973	19555.6
7.734	19227.9
7.7706	19201.3
7.8073	19190
7.844	19062.6
7.8806	19157.8
7.9173	19252.6
7.9539	19158.8
7.9906	19052.7
8.0272	19183
8.0639	19426.1
8.1005	19682.2
8.1372	20098.8
8.1738	20522.6
8.2105	20804.5
8.2472	21163
8.2838	21683
8.3205	22029.9
8.3571	22225.6
8.3938	22448.3
8.4304	22719.1
8.4671	22598.7
8.5037	22050.5
8.5404	21560.2
8.577	20929
8.6137	20566
8.6503	20240.3
8.687	19979.3
8.7237	19618.6
8.7603	19334.8
8.797	19297.7
8.8336	19257.1
8.8703	19166.6
8.9069	19062.8
8.9436	19003.4
8.9802	19027.8
9.0169	19258.5
9.0535	19260.9
9.0902	19313.3
9.1268	19481.4
9.1635	19380.8
9.2002	19550.8
9.2368	19928.1
9.2735	20489.3
9.3101	21045.3
9.3468	21675
9.3834	22249.4
9.4201	22717
9.4567	22967.1
9.4934	23059.2
9.53	22776.7
9.5667	22202.7
9.6033	21867.8
9.64	21356
9.6767	20684.2
9.7133	20069.8
9.75	19896
9.7866	19515.4
9.8233	19351.9
9.8599	19281.9
9.8966	19073.7
9.9332	18933.4
9.9699	18950.4
10.0065	19019.4
10.0432	19018.2
10.0798	19049.5
10.1165	19194.8
10.1532	19141.2
10.1898	19270.3
10.2265	19459.4
10.2631	19619.2
10.2998	19970.9
10.3364	20805
10.3731	21378.1
10.4097	21763.5
10.4464	22116.3
10.483	22598
10.5197	22704.8
10.5564	22641.3
10.593	22402.7
10.6297	21945.4
10.6663	21453.9
10.703	20893.7
10.7396	20457.5
10.7763	19959.2
10.8129	19616.9
10.8496	19503.7
10.8862	19237
10.9229	18958
10.9595	18954.6
10.9962	18854.7
11.0329	18802.4
11.0695	18882.3
11.1062	18970.8
11.1428	18948
11.1795	18966.6
11.2161	19208.2
11.2528	19391.8
11.2894	19596.9
11.3261	19720.1
11.3627	20134.2
11.3994	20817.8
11.436	21412.5
11.4727	21998.8
11.5094	22212.6
11.546	22333.3
11.5827	22180.4
11.6193	21705.3
11.656	21290.6
11.6926	20822.9
11.7293	20239.7
11.7659	19663.2
11.8026	19178
11.8392	18948.4
11.8759	18450.7
11.9125	17857.5
11.9492	17610.3
11.9859	17448.2
12.0225	17331.9
12.0592	17279
12.0958	17238.6
12.1325	17020.9
12.1691	17032.8
12.2058	17044.3
12.2424	16739.5
12.2791	16236.8
12.3157	16026.9
12.3524	15655.2
12.3891	15030.4
12.4257	14288.2
12.4624	13766.7
12.499	13609.3
12.5357	15926.5
12.5723	21640.6
12.609	34284.5
12.6456	39110.8
12.6823	27617.4
12.7189	16190.5
12.7556	12523.4
12.7922	11771.8
12.8289	11375
12.8656	11161.3
12.9022	11176.1
12.9389	11157.3
12.9755	11018.5
13.0122	10954.8
13.0488	10836.9
13.0855	10847.4
13.1221	10936.9
13.1588	10998.4
13.1954	11137.5
13.2321	11109
13.2687	11004.7
13.3054	10985.2
13.3421	11075.7
13.3787	10900.6
13.4154	10912.6
13.452	11140.2
13.4887	11412.1
13.5253	11610.6
13.562	12647.3
13.5986	15653.6
13.6353	26421.2
13.6719	38801.8
13.7086	35495.3
13.7452	22855.8
13.7819	15231.4
13.8186	12371.4
13.8552	11458.8
13.8919	11287.8
13.9285	11264.8
13.9652	11325.6
14.0018	11484.4
14.0385	11629.9
14.0751	11273.5
14.1118	11097.7
14.1484	11046.8
14.1851	11158.7
14.2218	11101.2
14.2584	11017.7
14.2951	11026.9
14.3317	11115
14.3684	10897.8
14.405	10829.6
14.4417	10691.2
14.4783	10667.1
14.515	10928.1
14.5516	11112.6
14.5883	11168.4
14.6249	11745
14.6616	13738.8
14.6983	20912.9
14.7349	33487
14.7716	30883.4

## Sheet: Fig.1o
Plot profile for the noodle treated with SoROCS
Distance	Gray level
0	38155.8
0.0367	26100.5
0.0733	14829.1
0.11	12011.8
0.1466	11818.7
0.1833	11568
0.2199	11182.9
0.2566	11071.3
0.2932	11099.9
0.3299	11122.4
0.3665	11018.6
0.4032	11070.5
0.4398	11199
0.4765	11159.2
0.5132	11041.9
0.5498	11062.2
0.5865	11148.2
0.6231	11218
0.6598	11293.2
0.6964	11388.6
0.7331	11566.6
0.7697	11455.9
0.8064	11270.7
0.843	11863.4
0.8797	13321.5
0.9164	17123.9
0.953	24702.2
0.9897	36309.6
1.0263	38555.6
1.063	26291.8
1.0996	15267.6
1.1363	11981.3
1.1729	11420.4
1.2096	11244.1
1.2462	11290.9
1.2829	11350.4
1.3195	11504.9
1.3562	11369.2
1.3929	11303.4
1.4295	11349.5
1.4662	11376.2
1.5028	11482.9
1.5395	11522.4
1.5761	11759.7
1.6128	12071.9
1.6494	12566.7
1.6861	13024.7
1.7227	13372.6
1.7594	13651.2
1.796	13814.2
1.8327	13949.2
1.8694	14521
1.906	15451.3
1.9427	17161.7
1.9793	19983.2
2.016	24283.1
2.0526	28612
2.0893	27584.2
2.1259	22728
2.1626	18880.5
2.1992	16831.9
2.2359	15836.5
2.2725	15311.3
2.3092	14915.1
2.3459	14821.9
2.3825	14780.8
2.4192	14758
2.4558	14685.9
2.4925	14448.4
2.5291	14210.3
2.5658	14127.3
2.6024	14177.9
2.6391	14331.2
2.6757	14353.8
2.7124	14323.8
2.749	14496.2
2.7857	14656.7
2.8224	14893.5
2.859	15154.9
2.8957	15432.4
2.9323	16139.8
2.969	17116.4
3.0056	18345.3
3.0423	20601.3
3.0789	24097.6
3.1156	27014.7
3.1522	26675.8
3.1889	23121.4
3.2256	19509
3.2622	17406.9
3.2989	16201.2
3.3355	15525.3
3.3722	15311.9
3.4088	15161.5
3.4455	14795.3
3.4821	14619
3.5188	14585.8
3.5554	14609.3
3.5921	14565.8
3.6287	14561.6
3.6654	14572.8
3.7021	14497.5
3.7387	14609.8
3.7754	14641.5
3.812	14779.6
3.8487	14952.9
3.8853	15074.8
3.922	15267
3.9586	15404.2
3.9953	15879.1
4.0319	16680
4.0686	17855.8
4.1052	19890.6
4.1419	23356.6
4.1786	27187.8
4.2152	27938.3
4.2519	24765.9
4.2885	20926.3
4.3252	18457.1
4.3618	17031.1
4.3985	16240
4.4351	15747.7
4.4718	15387.6
4.5084	15074.3
4.5451	14884.1
4.5818	14798.2
4.6184	14606.4
4.6551	14482
4.6917	14517.5
4.7284	14569.7
4.765	14586.3
4.8017	14670.9
4.8383	14851.7
4.875	15028.9
4.9116	15063.9
4.9483	15198.8
4.9849	15374.2
5.0216	15771.7
5.0583	16268.2
5.0949	17271.9
5.1316	19080.7
5.1682	21823.3
5.2049	25447.3
5.2415	26979.5
5.2782	24497.5
5.3148	20766.1
5.3515	18169
5.3881	16752.6
5.4248	16056.6
5.4614	15734.1
5.4981	15538.6
5.5348	15393
5.5714	15009.1
5.6081	14614.7
5.6447	14708
5.6814	14748.2
5.718	14708.2
5.7547	14821.7
5.7913	14856.2
5.828	14804
5.8646	14901.6
5.9013	15130.3
5.9379	15231
5.9746	15269.1
6.0113	15369
6.0479	15620.3
6.0846	16113.3
6.1212	16917.1
6.1579	18040.5
6.1945	19893.1
6.2312	22889.9
6.2678	26540
6.3045	27612.7
6.3411	24535.9
6.3778	20834.7
6.4144	18649.6
6.4511	17362.2
6.4878	16395.7
6.5244	15881.2
6.5611	15581.6
6.5977	15315.5
6.6344	15267.4
6.671	15214.9
6.7077	15028.4
6.7443	14873.3
6.781	14880.2
6.8176	14977
6.8543	14946.4
6.891	14841.3
6.9276	14870.3
6.9643	14935.9
7.0009	14942.7
7.0376	14924.6
7.0742	15179.2
7.1109	15602.2
7.1475	16096.6
7.1842	16637.4
7.2208	17404.2
7.2575	19087.7
7.2941	21743.2
7.3308	24972.8
7.3675	26898
7.4041	25195.5
7.4408	21486.1
7.4774	18843.6
7.5141	17503.9
7.5507	16520.6
7.5874	15944.7
7.624	15577.8
7.6607	15301.9
7.6973	15164.7
7.734	15133
7.7706	15077.6
7.8073	14849.3
7.844	14674.5
7.8806	14694.9
7.9173	14834
7.9539	14912.8
7.9906	14833.7
8.0272	14840.7
8.0639	15047.9
8.1005	15332.6
8.1372	15422.4
8.1738	15490.5
8.2105	15868
8.2472	16688
8.2838	17968
8.3205	19913.8
8.3571	22693.7
8.3938	26115.5
8.4304	26942.3
8.4671	24038.3
8.5037	20779.8
8.5404	18478
8.577	17112
8.6137	16400.1
8.6503	15804.8
8.687	15467
8.7237	15404.5
8.7603	15412
8.797	15430.6
8.8336	15399.3
8.8703	15174.2
8.9069	14782.4
8.9436	14637.5
8.9802	14828.6
9.0169	14920.3
9.0535	14923.4
9.0902	15023.9
9.1268	15310.9
9.1635	15453.7
9.2002	15568.6
9.2368	15927
9.2735	16450.6
9.3101	17530.9
9.3468	19557.3
9.3834	22598.6
9.4201	26408.5
9.4567	27476.1
9.4934	24573.3
9.53	21229.3
9.5667	18917.6
9.6033	17570.3
9.64	16700.8
9.6767	16010.3
9.7133	15346.9
9.75	15027.7
9.7866	14853.9
9.8233	14821.5
9.8599	14905.3
9.8966	14808.2
9.9332	14627.9
9.9699	14491.2
10.0065	14402.2
10.0432	14396.3
10.0798	14813.7
10.1165	14946.4
10.1532	14747.1
10.1898	14724.4
10.2265	15143.3
10.2631	15595
10.2998	15873.8
10.3364	16390.9
10.3731	17573.6
10.4097	19485.4
10.4464	22467.2
10.483	25618.1
10.5197	27204.6
10.5564	25697
10.593	21968.4
10.6297	19103.7
10.6663	17328.6
10.703	16244.7
10.7396	15836.5
10.7763	15456.8
10.8129	14951.8
10.8496	14700.8
10.8862	14803.8
10.9229	14914.1
10.9595	14808.2
10.9962	14613.7
11.0329	14508.7
11.0695	14504.1
11.1062	14560.3
11.1428	14669.7
11.1795	14670
11.2161	14797.1
11.2528	14936.5
11.2894	15088
11.3261	15356.1
11.3627	15774.6
11.3994	16280.2
11.436	17076.3
11.4727	19202.5
11.5094	22453
11.546	26540.5
11.5827	28543.8
11.6193	25829.1
11.656	21880.5
11.6926	18786.3
11.7293	16831.5
11.7659	15930.1
11.8026	15414.6
11.8392	15084
11.8759	14872
11.9125	14449.6
11.9492	14227.4
11.9859	14246
12.0225	14279.2
12.0592	14268.6
12.0958	14258.8
12.1325	14102.6
12.1691	14207.5
12.2058	14706.4
12.2424	14897.8
12.2791	14812.9
12.3157	14601.1
12.3524	14115.4
12.3891	13928.9
12.4257	13827
12.4624	13964
12.499	14469.1
12.5357	15640.4
12.5723	17995.7
12.609	21430.5
12.6456	26029.5
12.6823	30333.8
12.7189	29133.2
12.7556	21769
12.7922	15750
12.8289	12992.9
12.8656	11999.9
12.9022	11511.6
12.9389	11540.9
12.9755	11399.8
13.0122	11218.3
13.0488	11041.6
13.0855	11008.4
13.1221	10986.8
13.1588	10999.7
13.1954	11119.9
13.2321	11465.2
13.2687	11567.5
13.3054	11328.5
13.3421	11304.3
13.3787	11463.3
13.4154	11557.9
13.452	11533.9
13.4887	11724.9
13.5253	12140.4
13.562	13106.5
13.5986	17664.4
13.6353	28537.1
13.6719	36696.2
13.7086	28357
13.7452	18177.2
13.7819	13473.7
13.8186	12075.9
13.8552	11433.6
13.8919	11244.2
13.9285	11204.3
13.9652	11086.8
14.0018	11056.6
14.0385	11059.8
14.0751	11160.6
14.1118	11427.2
14.1484	11482.8
14.1851	11553.1
14.2218	11549.6
14.2584	11314.5
14.2951	11100.9
14.3317	11151.7
14.3684	11070
14.405	11167.6
14.4417	11294.9
14.4783	11205.3
14.515	11125.1
14.5516	11272.3
14.5883	11877.9
14.6249	14481.4
14.6616	22632.4
14.6983	35927.5
14.7349	40470.9

## Sheet: Fig.2a
Linear expansion curves in the fixation process and clearing process
	Duration	Linear expansion
		N=1	N=2	N=3
Fixed with PFA	0 h	1.29187	1.29905	1.31317
Water	6 h	1.3327	1.2501	1.30396
	12 h	1.27884	1.26698	1.2704
	24 h	1.2622	1.27346	1.25352
	48 h	1.25122	1.19644	1.23092
	72 h	1.27857	1.26713	1.28032
SoROCS	6 h	1.75336	1.5829	1.65517
	12 h	1.80268	1.85702	1.98709
	24 h	2.11825	2.15359	2.05575
	48 h	2.32226	2.08187	2.11441
	72 h	2.13907	2.2699	2.29538

## Sheet: Fig.2f
Variables calculated by AngioTool
Gluten percentage area
		Non-cleared	Cleared
N=1	n=1	61.7154	66.5728
	n=2	61.3823	63.5999
N=2	n=1	66.5417	65.2056
	n=2	65.9346	63.9301
N=3	n=1	64.2562	64.5413
	n=2	62.3391	64.3559
N=4	n=1	68.7891	63.037
	n=2	64.5281	63.2131

## Sheet: Fig.2g
Variables calculated by AngioTool
Junction density
		Non-cleared	Cleared
N=1	n=1	0.000914537	0.00105592
	n=2	0.00096152	0.000988028
N=2	n=1	0.00107227	0.00100849
	n=2	0.00100831	0.00103136
N=3	n=1	0.00109238	0.00101218
	n=2	0.000953057	0.0010037
N=4	n=1	0.00107706	0.000943397
	n=2	0.00100246	0.000964217

## Sheet: Fig.2h
Variables calculated by AngioTool
Average Gluten Length
		Non-cleared	Cleared
N=1	n=1	5530.99	16095.9
	n=2	9208.97	15479.2
N=2	n=1	12064.4	15712.3
	n=2	7712.03	7908.25
N=3	n=1	12141.1	11773.2
	n=2	4558.09	23453.4
N=4	n=1	16248.6	9145.47
	n=2	15582.1	5761.35

## Sheet: Fig.2i
Variables calculated by AngioTool
End Points rate
		Non-cleared	Cleared
N=1	n=1	0.000210589	0.00012775
	n=2	0.000191523	0.000196818
N=2	n=1	0.000132132	0.000149533
	n=2	0.000134806	0.000216797
N=3	n=1	0.000141298	0.000180669
	n=2	0.000213146	0.000173785
N=4	n=1	0.000109755	0.00021228
	n=2	0.00017031	0.000222226

## Sheet: Fig.2j
Variables calculated by AngioTool
Mean E Lacunarity
		Non-cleared	Cleared
N=1	n=1	0.0408547	0.0317953
	n=2	0.0403579	0.0363188
N=2	n=1	0.0322754	0.0338518
	n=2	0.0342072	0.0354968
N=3	n=1	0.0353794	0.0351405
	n=2	0.0394828	0.0353424
N=4	n=1	0.0293726	0.0375564
	n=2	0.0357596	0.0370046

[truncated: 8 more sheets: Fig.3f, Fig.3l, Fig.3o, Fig.4d, Fig.5n, Fig.6d, Fig.7e, S.Fig.3d]
